# Supplementary material for: Comprehensive Gene Expression Analysis in Papillary Thyroid Carcinoma Reveals a Transcriptional Profile Associated with Reduced Radioiodine Avidity
Source: Endocr Pathol. 2025 Feb 21;36(1):4. doi: 10.1007/s12022-025-09849-0 (PMC11845550; doi:10.1007/s12022-025-09849-0)
Supplement: Supplementary file 5 — Supplementary file5 Supplementary Table 1. List of primers used for RT-qPCR analysis. (XLSX 10 KB) [file 12022_2025_9849_MOESM5_ESM.xlsx]

## Sheet: Supplemental Table 1
	Supplemental Table 1. List of primers used for RT-qPCR analysis
	Target gene		Forward primer (5'-3')				Reverse primer (5'-3')
	ANO1		GAGCCAAAGAACATCGGAATCTG				TGAAGGAGATCACGAAGGCAT
	WWTR1		GGCTGGGAGATGACCTTCAC				GGATACTGCCATGGACCTCT
	S100A4		TCAGAACTAAAGGAGCTGCTGACC				TTTCTTCCTGGGCTGCTTATCTGG
	CRTC2		CCAATTTGACCCACACCATGA				CCTGGAGGTTGGGATTGCTTAG
	GAPDH		CGGATTTGGTCGTATTGG				ACGGTGCCATGGAATTTG
